# Supplementary material for: Macrophage dysregulation in inflammatory bowel disease: cellular heterogeneity, pathogenic mechanism, and treatment
Source: Front Immunol. 2026 May 21;17:1837255. doi: 10.3389/fimmu.2026.1837255 (PMC13233708; doi:10.3389/fimmu.2026.1837255)
Supplement: Supplementary file 1 [file Table1.xlsx]

## Sheet: Sheet1
Table S1 Key Macrophage-Targeted Therapeutic Strategies in IBD.
Strategy Type	Representative Cargo	Pathway	Functional Outcome
Nanoassemblies	Mesalamine prodrug	Cathepsin B–responsive release	↓ Inflammation, ↑ M2 polarization
Liposomal systems	Ferroptosis inhibitor (Fer-1)	Ferroptosis inhibition + Ca²⁺ signaling	↑ M2/M1 ratio
Polymer-based delivery	Artesunate (chitosan-coated)	TLR4 / NF-κB inhibition; STAT6 activation	↓ Pro-inflammatory cytokines
Biomimetic vesicles	Berberine-loaded nanovesicles	ROS suppression; macrophage reprogramming	Barrier protection
Metabolic modulators	γ-glutamylcysteine	Ferroptosis suppression; redox balance	↓ M1 polarization
Nanozymes	Iron-polysaccharide complexes	PI3K/Akt-mediated metabolic shift (glycolysis)	↓ Inflammatory signaling
Mitochondria-targeted therapy	Quercetin micelles	Mitochondrial ROS regulation	↑ Barrier repair
RNA-based therapy	miR-223 nanocarrier	Dectin-1–mediated uptake; post-transcriptional regulation	Macrophage repolarization
Exosome therapy	MSC-derived exosomes	SIRT1–FXR axis activation	↓ Inflammasome activity
Biomimetic nanoplatforms	Macrophage-mimetic carriers	Barrier restoration; immune modulation	↓ Bacterial translocation
Combined microbiota therapy	Prebiotic nanoplatforms	Folate receptor targeting + microbiota remodeling	↓ M1 macrophages
Natural compounds	Atractylenolide III	IL-17RA signaling inhibition	↓ Pro-inflammatory response
